# Supplementary material for: Treemmer: a tool to reduce large phylogenetic datasets with minimal loss of diversity
Source: BMC Bioinformatics. 2018 May 2;19:164. doi: 10.1186/s12859-018-2164-8 (PMC5930393; doi:10.1186/s12859-018-2164-8)
Supplement: Supplementary file 1 — Table S3. Results of the root-to-tip regression analysis performed with TempEst onto the influenza tree at different levels of reduction. (TXT 269 bytes) [file 12859_2018_2164_MOESM1_ESM.txt]

RTL	N_of_leaves	%_of_leaves_compared_to_original	MRCA_estimate	Substitution_rate_estimate
1	2063	100.00%	2010.9206	0.0027564
0.99	1729	83.80%	2010.8562	0.0027231
0.9	1245	60.30%	2010.7542	0.0026904
0.75	844	40.90%	2010.6383	0.0026286
0.5	430	20.80%	2010.6808	0.0027299
