# Supplementary material for: Treemmer: a tool to reduce large phylogenetic datasets with minimal loss of diversity
Source: BMC Bioinformatics. 2018 May 2;19:164. doi: 10.1186/s12859-018-2164-8 (PMC5930393; doi:10.1186/s12859-018-2164-8)
Supplement: Supplementary file 2 — Table S1. Accession numbers used for the MTB tree. (TXT 341 kb) [file 12859_2018_2164_MOESM2_ESM.txt]

G00032	SAMEA1877105 ERR234099
G00039	SAMEA806956 ERR027294
G00040	SAMEA806953 ERR027295
G00042	SAMEA806951 ERR027297
G00043	SAMEA806950 ERR027298
G00060	SAMEA1877244 ERR234111
G00067	SAMEA1317631 ERR108161
G00069	SAMEA1465926 ERR126597
G00070	SAMEA784389 ERR016861
G00073	SAMEA1523354 ERR171141
G00074	SAMEA1573039 ERR181314
G00076	SAMEA1573042 ERR181316
G00077	SAMEA1573043 ERR181435
G00079	SAMEA961610 ERR025833
G00080	SAMEA784392 ERR032134
G00121	SAMEA1877112 ERR234237
G00122	SAMEA1877181 ERR234273
G00130	SAMEA701934 ERR015582
G00132	SAMN00013304 SRR026446
G00137	SAMEA838000 ERR015614
G00138	SAMEA838048 ERR015615
G00139	SAMEA838034 ERR015616
G00160	SAMEA1877120 ERR238746
G00163	SAMN00013092 SRR023480
G00164	SAMN00013086 SRR023455
G00165	SAMN00013302 SRR026444
G00166	SAMEA3671316 ERR1193660
G00167	SAMEA3671317 ERR1193661
G00174	SAMEA2419120 ERR464719
G00175	SAMEA2419121 ERR464720
G00178	SAMEA1877292 ERR234232
G00179	SAMEA1877075 ERR234233
G00180	SAMEA1877108 ERR234235
G00181	SAMEA1877118 ERR234236
G00182	SAMEA1877096 ERR234153
G00183	SAMEA1877206 ERR234142
G00186	SAMEA1877191 ERR234159
G00187	SAMEA1877258 ERR234169
G00188	SAMEA1877165 ERR234144
G00189	SAMEA1877220 ERR234178
G00190	SAMEA1877084 ERR234179
G00191	SAMEA1877152 ERR234145
G00192	SAMEA1877139 ERR234146
G00193	SAMEA1877132 ERR234147
G00194	SAMEA1877117 ERR234148
G00195	SAMEA1877225 ERR234187
G00196	SAMEA1877136 ERR234149
G00197	SAMEA1877208 ERR234188
G00198	SAMEA1877247 ERR234189
G00200	SAMEA1877079 ERR234195
G00201	SAMEA1877101 ERR234150
G00203	SAMEA1877256 ERR234212
G00205	SAMEA3721529 ERR1200603
G00212	SAMEA3721535 ERR1200609
G00217	SAMEA3721540 ERR1200614
G00220	SAMEA3721543 ERR1200617
G00230	SAMEA1877155 ERR233351
G00232	SAMEA3721554 ERR1200628
G00233	SAMEA3721555 ERR1200629
G00240	SAMEA3721561 ERR1200635
G00246	SAMEA3721566 ERR1200640
G00249	SAMEA1877239 ERR233357
G00250	SAMEA1877249 ERR233358
G00251	SAMEA1877271 ERR233359
G00252	SAMEA1877273 ERR233360
G00253	SAMEA1877287 ERR233361
G00254	SAMEA1877281 ERR233362
G00255	SAMEA1877270 ERR233363
G00257	SAMEA1877228 ERR233356
G00258	SAMEA1877232 ERR233365
G00259	SAMEA1877214 ERR233366
G00261	SAMEA1877204 ERR233368
G00262	SAMEA1877188 ERR233369
G00263	SAMEA1877168 ERR233370
G00264	SAMEA1877203 ERR234226
G00265	SAMEA1877104 ERR233372
G00266	SAMEA1877102 ERR233373
G00267	SAMEA1877111 ERR233374
G00268	SAMEA1877068 ERR233375
G00269	SAMEA1877095 ERR233376
G00270	SAMEA1877262 ERR233377
G00271	SAMEA1877243 ERR233378
G00272	SAMEA1877255 ERR233379
G00273	SAMEA1877296 ERR233380
G00276	SAMEA1877217 ERR233382
G00277	SAMEA1877231 ERR233383
G00278	SAMEA1877236 ERR233384
G00279	SAMEA1877122 ERR233385
G00280	SAMEA1877137 ERR233386
G00281	SAMEA1877160 ERR233387
G00282	SAMEA1877172 ERR233388
G00283	SAMEA1877082 ERR233389
G00284	SAMEA1877069 ERR233390
G00285	SAMEA1877085 ERR233391
G00363	SAMEA2419055 ERR464728
G00397	SAMEA2419058 ERR464731
G00398	SAMEA3318361 ERR841386
G00399	SAMEA3318362 ERR841419
G00400	SAMEA3318363 ERR841420
G00402	SAMEA3318364 ERR841423
G00405	SAMEA3318365 ERR841424
G00406	SAMEA3318366 ERR841426
G00407	SAMEA3318367 ERR841427
G00408	SAMEA3318368 ERR841428
G00409	SAMEA3318369 ERR841429
G00410	SAMEA3318370 ERR841430
G00510	SAMEA3318371 ERR841387
G00511	SAMEA3318372 ERR841388
G00514	SAMEA3318373 ERR841389
G00516	SAMEA3318374 ERR841390
G00517	SAMEA3318375 ERR841391
G00518	SAMEA3318376 ERR841392
G00519	SAMEA3318377 ERR841393
G00520	SAMEA3318378 ERR841394
G00521	SAMEA3318379 ERR841395
G00522	SAMEA3318380 ERR841396
G00523	SAMEA3715368 ERR1367609
G00524	SAMEA3318382 ERR841398
G00526	SAMEA3318383 ERR841399
G00527	SAMEA3318384 ERR841400
G00528	SAMEA3318385 ERR841401
G00530	SAMEA3715358 ERR1367604
G00533	SAMEA3318388 ERR841404
G00535	SAMEA3715360 ERR1367603
G00536	SAMEA3715371 ERR1367606
G00537	SAMEA3318392 ERR841408
G00538	SAMEA3318393 ERR841409
G00540	SAMEA3318395 ERR841411
G00541	SAMEA3318396 ERR841412
G00542	SAMEA3318397 ERR841413
G00543	SAMEA3318398 ERR841414
G00544	SAMEA3318399 ERR841415
G00545	SAMEA3318400 ERR841416
G00546	SAMEA3318401 ERR841417
G00548	SAMEA3318402 ERR841418
G00554	SAMEA3318403 ERR841421
G00555	SAMEA3318404 ERR841422
G00556	SAMEA3318405 ERR841425
G00561	SAMEA3318408 ERR841433
G00562	SAMEA3318409 ERR841434
G00564	SAMEA3318410 ERR841435
G00566	SAMEA3318411 ERR841436
G00567	SAMEA3318412 ERR841437
G00568	SAMEA3318413 ERR841438
G00569	SAMEA3318414 ERR841439
G00572	SAMEA3318415 ERR841440
G00576	SAMEA3318417 ERR841442
G00580	SAMEA3318418 ERR841443
G00582	SAMEA3318419 ERR841444
G00583	SAMEA3318420 ERR841445
G00604	SAMEA3318441 ERR841466
G00605	SAMEA3318442 ERR841467
G00606	SAMEA3318443 ERR841468
G00608	SAMEA3318444 ERR841469
G00609	SAMEA3318445 ERR841470
G00610	SAMEA3318446 ERR841471
G00612	SAMEA3318447 ERR841472
G00613	SAMEA3318448 ERR841473
G00615	SAMEA3318449 ERR841474
G00616	SAMEA3318450 ERR841475
G00617	SAMEA3318451 ERR841476
G00618	SAMEA3318452 ERR841477
G00619	SAMEA3318453 ERR841478
G00620	SAMEA3318454 ERR841479
G00621	SAMEA3318455 ERR841480
G00622	SAMEA3318456 ERR841481
G00623	SAMEA3318457 ERR841482
G00624	SAMEA3318458 ERR841483
G00625	SAMEA3318459 ERR841484
G00626	SAMEA3318460 ERR841485
G00627	SAMEA3318461 ERR841486
G00628	SAMEA3318462 ERR841487
G00630	SAMEA3318463 ERR841488
G00633	SAMEA3318464 ERR841489
G00635	SAMEA2419073 ERR464746
G00636	SAMEA2419069 ERR464742
G00638	SAMEA2419060 ERR464733
G00734	SAMEA2419068 ERR464741
G00738	SAMEA2419077 ERR464750
G00740	SAMEA2419065 ERR464738
G00742	SAMEA2419064 ERR464737
G00744	SAMEA2419049 ERR464722
G00746	SAMEA2419079 ERR464752
G00748	SAMEA2419072 ERR464745
G00751	SAMEA2419050 ERR464723
G00754	SAMEA2419054 ERR464727
G00756	SAMEA2419048 ERR464721
G00758	SAMEA2419052 ERR464725
G00759	SAMEA2419059 ERR464732
G00761	SAMEA2419062 ERR464735
G00762	SAMEA2419063 ERR464736
G00763	SAMEA2419066 ERR464739
G00764	SAMEA2419067 ERR464740
G00765	SAMEA2419061 ERR464734
G00767	SAMEA2419071 ERR464744
G00768	SAMEA2419070 ERR464743
G00769	SAMEA2419076 ERR464749
G00771	SAMEA2419075 ERR464748
G00772	SAMEA2419104 ERR464777
G00773	SAMEA2419083 ERR464756
G00774	SAMEA2419115 ERR464788
G00775	SAMEA2419114 ERR464787
G00776	SAMEA2419118 ERR464791
G00777	SAMEA2419113 ERR464786
G00778	SAMEA2419117 ERR464790
G00780	SAMEA2419112 ERR464785
G00781	SAMEA2419116 ERR464789
G00782	SAMEA2419084 ERR464757
G00783	SAMEA2419108 ERR464781
G00784	SAMEA2419085 ERR464758
G00785	SAMEA2419103 ERR464776
G00788	SAMEA2419091 ERR464764
G00789	SAMEA2419097 ERR464770
G00790	SAMEA2419110 ERR464783
G00791	SAMEA2419090 ERR464763
G00792	SAMEA2419102 ERR464775
G00795	SAMEA2419099 ERR464772
G00796	SAMEA2419107 ERR464780
G00797	SAMEA2419105 ERR464778
G00798	SAMEA2419106 ERR464779
G00799	SAMEA2419095 ERR464768
G00800	SAMEA2419096 ERR464769
G00801	SAMEA2419057 ERR464730
G00802	SAMEA2419081 ERR464754
G00803	SAMEA2419100 ERR464773
G00804	SAMEA2419101 ERR464774
G00807	SAMEA2419111 ERR464784
G00808	SAMEA2419088 ERR464761
G00809	SAMEA2419082 ERR464755
G00827	SAMEA3715387 ERR1367678
G00842	SAMEA1877114 ERR234208
G00843	SAMEA1877286 ERR234193
G00844	SAMEA1877245 ERR234170
G00845	SAMEA1877267 ERR234190
G00846	SAMEA1877123 ERR234238
G00847	SAMEA1877074 ERR234180
G00848	SAMEA1877128 ERR234239
G00849	SAMEA1877209 ERR234240
G00850	SAMEA1877081 ERR234152
G00851	SAMEA1877153 ERR234183
G00852	SAMEA1877222 ERR234241
G00853	SAMEA1877242 ERR234242
G00854	SAMEA1877184 ERR234243
G00855	SAMEA1877200 ERR234244
G00858	SAMEA1877073 ERR234097
G00859	SAMEA1877276 ERR234154
G00860	SAMEA1877280 ERR234155
G00861	SAMEA1877291 ERR234156
G00862	SAMEA1877253 ERR234157
G00863	SAMEA1877207 ERR234160
G00864	SAMEA1877186 ERR234161
G00865	SAMEA1877124 ERR234162
G00867	SAMEA1877159 ERR234164
G00868	SAMEA1877171 ERR234165
G00869	SAMEA1877164 ERR234166
G00870	SAMEA1877070 ERR234167
G00871	SAMEA1877089 ERR234168
G00872	SAMEA1877252 ERR234171
G00873	SAMEA1877293 ERR234172
G00874	SAMEA1877278 ERR234173
G00875	SAMEA1877192 ERR234174
G00876	SAMEA1877178 ERR234175
G00877	SAMEA1877229 ERR234176
G00878	SAMEA1877234 ERR234177
G00879	SAMEA1877162 ERR234181
G00880	SAMEA1877173 ERR234182
G00881	SAMEA1877142 ERR234184
G00882	SAMEA1877127 ERR234185
G00883	SAMEA1877233 ERR234106
G00884	SAMEA1877237 ERR234186
G00885	SAMEA1877283 ERR234191
G00886	SAMEA1877295 ERR234192
G00887	SAMEA1877091 ERR234194
G00888	SAMEA1877277 ERR234109
G00889	SAMEA1877115 ERR234196
G00890	SAMEA1877103 ERR234197
G00891	SAMEA1877138 ERR234198
G00892	SAMEA1877227 ERR234199
G00893	SAMEA1877210 ERR234200
G00895	SAMEA1877126 ERR234202
G00896	SAMEA1877098 ERR234113
G00897	SAMEA1877167 ERR234203
G00898	SAMEA1877169 ERR234204
G00899	SAMEA1877158 ERR234205
G00900	SAMEA1877092 ERR234206
G00901	SAMEA1877289 ERR234209
G00902	SAMEA1877274 ERR234210
G00904	SAMEA1877275 ERR234245
G00905	SAMEA1877290 ERR234246
G00906	SAMEA1877248 ERR234247
G00907	SAMEA1877240 ERR234213
G00908	SAMEA1877221 ERR234214
G00909	SAMEA1877211 ERR234215
G00910	SAMEA1877251 ERR234248
G00912	SAMEA1877195 ERR234216
G00913	SAMEA1877129 ERR234249
G00915	SAMEA1877140 ERR234250
G00916	SAMEA1877238 ERR234251
G00917	SAMEA1877218 ERR234252
G00918	SAMEA1877205 ERR234253
G00919	SAMEA1877166 ERR234218
G00920	SAMEA1877131 ERR234219
G00922	SAMEA1877177 ERR234255
G00923	SAMEA1877288 ERR234256
G00924	SAMEA1877285 ERR234257
G00925	SAMEA1877145 ERR234220
G00926	SAMEA1877272 ERR234258
G00927	SAMEA1877125 ERR234259
G00928	SAMEA1877134 ERR234260
G00929	SAMEA1877150 ERR234261
G00930	SAMEA1877106 ERR234221
G00931	SAMEA1877121 ERR234222
G00932	SAMEA1877176 ERR234262
G00933	SAMEA1877078 ERR234263
G00934	SAMEA1877071 ERR234223
G00935	SAMEA1877087 ERR234224
G00936	SAMEA1877094 ERR234264
G00937	SAMEA1877196 ERR234225
G00938	SAMEA1877083 ERR234265
G00940	SAMEA1877097 ERR234266
G00941	SAMEA1877189 ERR234227
G00942	SAMEA1877241 ERR234228
G00943	SAMEA1877259 ERR234229
G00944	SAMEA1877116 ERR234267
G00945	SAMEA1877266 ERR234268
G00946	SAMEA1877269 ERR234230
G00947	SAMEA1877263 ERR234269
G00948	SAMEA1877268 ERR234270
G00949	SAMEA1877219 ERR234271
G00950	SAMEA1877282 ERR234231
G00951	SAMEA1877235 ERR234272
G00964	SAMEA2419119 ERR464792
G00965	SAMEA2419092 ERR464765
G00966	SAMEA2419053 ERR464726
G00974	SAMEA2419056 ERR464729
G00975	SAMEA3715390 ERR1367605
G00976	SAMEA3671320 ERR1193643
G00977	SAMEA3671321 ERR1193644
G00978	SAMEA3671322 ERR1193645
G00979	SAMEA3671323 ERR1193646
G00980	SAMEA3671324 ERR1193647
G00981	SAMEA3671325 ERR1193648
G00982	SAMEA3671326 ERR1193649
G00984	SAMEA3671327 ERR1193650
G00985	SAMEA3671328 ERR1193651
G00986	SAMEA3671329 ERR1193652
G00987	SAMEA3715391 ERR1367607
G00997	SAMN00013089 SRR023477
G00998	SAMN00013101 SRR023589
G00999	SAMN00013102 SRR023590
G01000	SAMN00013299 SRR026441
G01001	SAMN00013090 SRR023478
G01002	SAMN00013085 SRR023454
G01004	SAMN00013083 SRR023452
G01005	SAMN00013091 SRR023479
G01006	SAMN00013303 SRR026445
G01007	SAMN00013300 SRR026442
G01008	SAMN00013088 SRR023476
G01009	SAMN00013301 SRR026443
G01010	SAMN00013324 SRR029823
G01011	SAMN00013087 SRR023475
G01012	SAMN00013096 SRR023484
G01013	SAMN00013097 SRR023485
G01021	SAMN00013095 SRR023483
G01022	SAMN00013093 SRR023481
G01023	SAMN00013098 SRR023486
G01025	SAMN00013100 SRR023492
G01026	SAMN00013099 SRR023487
G01029	SAMN00013082 SRR023451
G01069	SAMEA3715394 ERR1367691
G01070	SAMEA3715395 ERR1367679
G01071	SAMEA3671330 ERR1193662
G01073	SAMEA3715396 ERR1367665
G01074	SAMEA3715397 ERR1367672
G01075	SAMEA3715398 ERR1367684
G01079	SAMEA3671331 ERR1193663
G01081	SAMEA3671332 ERR1193664
G01082	SAMEA3715401 ERR1367683
G01087	SAMEA3671333 ERR1193665
G01096	SAMEA3671334 ERR1193666
G01101	SAMEA3671335 ERR1193667
G01103	SAMEA3671336 ERR1193668
G01104	SAMEA3715403 ERR1367661
G01106	SAMEA3671337 ERR1193669
G01107	SAMEA3671338 ERR1193670
G01108	SAMEA3671339 ERR1193671
G01109	SAMEA3715405 ERR1465965
G01110	SAMEA3671340 ERR1193672
G01116	SAMEA3715406 ERR1367686
G01119	SAMEA3671341 ERR1193674
G01130	SAMEA3671342 ERR1193675
G01131	SAMEA3671343 ERR1193676
G01132	SAMEA3671344 ERR1193677
G01133	SAMEA3715407 ERR1367664
G01138	SAMEA3671345 ERR1193678
G01139	SAMEA3671346 ERR1193679
G01140	SAMEA3671347 ERR1193680
G01141	SAMEA3671348 ERR1193681
G01146	SAMEA3671349 ERR1193682
G01147	SAMEA3671350 ERR1193683
G01148	SAMEA3715408 ERR1367671
G01154	SAMEA3715409 ERR1367674
G01155	SAMEA3671351 ERR1193684
G01156	SAMEA3715410 ERR1367690
G01157	SAMEA3715411 ERR1367670
G01158	SAMEA3671352 ERR1193685
G01191	SAMEA3715412 ERR1367692
G01198	SAMEA3671355 ERR1193689
G01200	SAMEA3671357 ERR1193691
G01202	SAMEA3715414 ERR1367685
G01203	SAMEA3671358 ERR1193692
G01204	SAMEA3671359 ERR1193693
G01205	SAMEA3671360 ERR1193694
G01206	SAMEA3671361 ERR1193695
G01207	SAMEA3671362 ERR1193696
G01208	SAMEA3671363 ERR1193697
G01209	SAMEA3671364 ERR1193698
G01210	SAMEA3671365 ERR1193699
G01211	SAMEA3671366 ERR1193700
G01212	SAMEA3671367 ERR1193701
G01214	SAMEA3715393 ERR1367689
G01215	SAMEA3671368 ERR1193702
G01216	SAMEA3671369 ERR1193703
G01219	SAMEA3671371 ERR1193705
G01222	SAMN02727910 SRR1239336
G01491	SAMN02727911 SRR1239337
G01492	SAMN02727912 SRR1239338
G01498	SAMN02727913 SRR1239339
G01602	SAMEA3671438 ERR1193713
G01621	SAMEA3671439 ERR1193714
G01647	SAMEA3671378 ERR1193716
G01648	SAMEA3671379 ERR1193717
G01650	SAMEA3671380 ERR1193718
G01651	SAMEA3671381 ERR1193719
G01652	SAMEA3671382 ERR1193720
G01653	SAMEA3671383 ERR1193721
G01654	SAMEA3671384 ERR1193722
G01655	SAMEA3671385 ERR1193723
G01657	SAMEA3671386 ERR1193724
G01659	SAMEA3671387 ERR1193725
G01660	SAMEA3671388 ERR1193726
G01661	SAMEA3671389 ERR1193727
G01662	SAMEA3671390 ERR1193728
G01663	SAMEA3671391 ERR1193729
G01665	SAMEA3671392 ERR1193730
G01669	SAMEA3671394 ERR1193732
G01670	SAMEA3671395 ERR1193733
G01704	SAMEA4441435 ERR1633785
G01705	SAMEA4441446 ERR1633796
G01706	SAMEA4441457 ERR1633807
G01707	SAMEA4441468 ERR1633818
G01708	SAMEA4441479 ERR1633829
G01710	SAMEA4441501 ERR1633851
G01712	SAMEA4441520 ERR1633870
G01713	SAMEA4441425 ERR1633775
G01714	SAMEA4441426 ERR1633776
G01715	SAMEA4441427 ERR1633777
G01716	SAMEA4441428 ERR1633778
G01717	SAMEA4441429 ERR1633779
G01720	SAMEA4441432 ERR1633782
G01721	SAMEA4441433 ERR1633783
G01722	SAMEA4441434 ERR1633784
G01723	SAMEA4441436 ERR1633786
G01725	SAMEA4441438 ERR1633788
G01726	SAMEA4441439 ERR1633789
G01727	SAMEA4441440 ERR1633790
G01728	SAMEA4441441 ERR1633791
G01730	SAMEA4441443 ERR1633793
G01731	SAMEA4441444 ERR1633794
G01732	SAMEA4441445 ERR1633795
G01733	SAMEA4441447 ERR1633797
G01734	SAMEA4441448 ERR1633798
G01736	SAMEA4441450 ERR1633800
G01738	SAMEA4441452 ERR1633802
G01739	SAMEA4441453 ERR1633803
G01741	SAMEA4441455 ERR1633805
G01742	SAMEA4441456 ERR1633806
G01743	SAMEA4441458 ERR1633808
G01744	SAMEA4441459 ERR1633809
G01745	SAMEA4441460 ERR1633810
G01746	SAMEA4441461 ERR1633811
G01747	SAMEA4441462 ERR1633812
G01748	SAMEA4441463 ERR1633813
G01750	SAMEA4441465 ERR1633815
G01751	SAMEA4441466 ERR1633816
G01752	SAMEA4441467 ERR1633817
G01753	SAMEA4441469 ERR1633819
G01754	SAMEA4441470 ERR1633820
G01755	SAMEA4441471 ERR1633821
G01756	SAMEA4441472 ERR1633822
G01757	SAMEA4441473 ERR1633823
G01758	SAMEA4441474 ERR1633824
G01761	SAMEA4441477 ERR1633827
G01762	SAMEA4441478 ERR1633828
G01763	SAMEA4441480 ERR1633830
G01764	SAMEA4441481 ERR1633831
G01765	SAMEA4441482 ERR1633832
G01766	SAMEA4441483 ERR1633833
G01767	SAMEA4441484 ERR1633834
G01768	SAMEA4441485 ERR1633835
G01770	SAMEA4441487 ERR1633837
G01771	SAMEA4441488 ERR1633838
G01772	SAMEA4441489 ERR1633839
G01773	SAMEA4441491 ERR1633841
G01774	SAMEA4441492 ERR1633842
G01775	SAMEA4441493 ERR1633843
G01776	SAMEA4441494 ERR1633844
G01777	SAMEA4441495 ERR1633845
G01778	SAMEA4441496 ERR1633846
G01779	SAMEA4441497 ERR1633847
G01780	SAMEA4441498 ERR1633848
G01782	SAMEA4441500 ERR1633850
G01783	SAMEA4441502 ERR1633852
G01784	SAMEA4441503 ERR1633853
G01785	SAMEA4441504 ERR1633854
G01786	SAMEA4441505 ERR1633855
G01787	SAMEA4441506 ERR1633856
G01788	SAMEA4441507 ERR1633857
G01789	SAMEA4441508 ERR1633858
G01791	SAMEA4441510 ERR1633860
G01794	SAMEA4441514 ERR1633864
G01795	SAMEA4441515 ERR1633865
G01797	SAMEA4441517 ERR1633867
G01798	SAMEA4441518 ERR1633868
G01799	SAMEA4441519 ERR1633869
G01800	SAMEA4441531 ERR1633881
G01802	SAMEA4441553 ERR1633903
G01803	SAMEA4441563 ERR1633913
G01804	SAMEA4441574 ERR1633924
G01805	SAMEA4441585 ERR1633935
G01806	SAMEA4441596 ERR1633946
G01807	SAMEA4441607 ERR1633957
G01808	SAMEA4441614 ERR1633964
G01809	SAMEA4441521 ERR1633871
G01810	SAMEA4441522 ERR1633872
G01811	SAMEA4441523 ERR1633873
G01812	SAMEA4441524 ERR1633874
G01813	SAMEA4441525 ERR1633875
G01814	SAMEA4441526 ERR1633876
G01815	SAMEA4441527 ERR1633877
G01816	SAMEA4441528 ERR1633878
G01817	SAMEA4441529 ERR1633879
G01819	SAMEA4441532 ERR1633882
G01820	SAMEA4441533 ERR1633883
G01821	SAMEA4441534 ERR1633884
G01822	SAMEA4441535 ERR1633885
G01823	SAMEA4441536 ERR1633886
G01825	SAMEA4441538 ERR1633888
G01826	SAMEA4441539 ERR1633889
G01827	SAMEA4441540 ERR1633890
G01828	SAMEA4441541 ERR1633891
G01829	SAMEA4441543 ERR1633893
G01830	SAMEA4441544 ERR1633894
G01831	SAMEA4441545 ERR1633895
G01832	SAMEA4441546 ERR1633896
G01833	SAMEA4441547 ERR1633897
G01834	SAMEA4441548 ERR1633898
G01835	SAMEA4441549 ERR1633899
G01836	SAMEA4441550 ERR1633900
G01838	SAMEA4441552 ERR1633902
G01839	SAMEA4441554 ERR1633904
G01840	SAMEA4441555 ERR1633905
G01841	SAMEA4441556 ERR1633906
G01842	SAMEA4441557 ERR1633907
G01843	SAMEA4441558 ERR1633908
G01844	SAMEA4441559 ERR1633909
G01846	SAMEA4441560 ERR1633910
G01847	SAMEA4441561 ERR1633911
G01849	SAMEA4441564 ERR1633914
G01850	SAMEA4441565 ERR1633915
G01851	SAMEA4441566 ERR1633916
G01852	SAMEA4441567 ERR1633917
G01853	SAMEA4441568 ERR1633918
G01854	SAMEA4441569 ERR1633919
G01855	SAMEA4441570 ERR1633920
G01856	SAMEA4441571 ERR1633921
G01857	SAMEA4441572 ERR1633922
G01858	SAMEA4441573 ERR1633923
G01859	SAMEA4441575 ERR1633925
G01860	SAMEA4441576 ERR1633926
G01861	SAMEA4441577 ERR1633927
G01862	SAMEA4441578 ERR1633928
G01863	SAMEA4441579 ERR1633929
G01864	SAMEA4441580 ERR1633930
G01865	SAMEA4441581 ERR1633931
G01866	SAMEA4441582 ERR1633932
G01867	SAMEA4441583 ERR1633933
G01868	SAMEA4441584 ERR1633934
G01869	SAMEA4441586 ERR1633936
G01871	SAMEA4441588 ERR1633938
G01872	SAMEA4441589 ERR1633939
G01873	SAMEA4441590 ERR1633940
G01875	SAMEA4441592 ERR1633942
G01876	SAMEA4441593 ERR1633943
G01877	SAMEA4441594 ERR1633944
G01879	SAMEA4441597 ERR1633947
G01880	SAMEA4441598 ERR1633948
G01881	SAMEA4441599 ERR1633949
G01883	SAMEA4441601 ERR1633951
G01884	SAMEA4441602 ERR1633952
G01885	SAMEA4441603 ERR1633953
G01886	SAMEA4441604 ERR1633954
G01887	SAMEA4441605 ERR1633955
G01888	SAMEA4441606 ERR1633956
G01890	SAMEA4441608 ERR1633958
G01891	SAMEA4441609 ERR1633959
G01892	SAMEA4441610 ERR1633960
G01893	SAMEA4441611 ERR1633961
G01894	SAMEA4441612 ERR1633962
G01895	SAMEA4441613 ERR1633963
G01968	SAMEA3671409 ERR1193762
G01972	SAMEA3671413 ERR1193766
G01973	SAMEA3671414 ERR1193767
G01974	SAMEA4041321 ERR1465743
G02013	SAMEA3715415 ERR1465745
G02014	SAMEA3715416 ERR1465894
G02015	SAMEA3715417 ERR1465746
G02016	SAMEA3715418 ERR1465747
G02017	SAMEA3715419 ERR1465895
G02018	SAMEA3715420 ERR1465748
G02019	SAMEA3715421 ERR1465749
G02021	SAMEA3715423 ERR1465750
G02022	SAMEA3715465 ERR1465751
G02023	SAMEA3715466 ERR1465896
G02024	SAMEA3715467 ERR1367688
G02026	SAMEA3715469 ERR1465752
G02027	SAMEA3715470 ERR1367639
G02028	SAMEA3715471 ERR1465897
G02029	SAMEA3715472 ERR1367644
G02030	SAMEA3715473 ERR1367659
G02032	SAMEA3715474 ERR1465898
G02033	SAMEA3715475 ERR1465755
G02034	SAMEA3715476 ERR1465756
G02035	SAMEA3715477 ERR1465899
G02036	SAMEA3715478 ERR1465757
G02037	SAMEA3715479 ERR1465758
G02038	SAMEA3715480 ERR1465759
G02039	SAMEA3715481 ERR1367642
G02040	SAMEA3715482 ERR1465900
G02041	SAMEA3715483 ERR1465901
G02043	SAMEA3715485 ERR1465760
G02047	SAMEA3715489 ERR1465762
G02049	SAMEA3715491 ERR1465902
G02052	SAMEA3715424 ERR1465763
G02053	SAMEA3715425 ERR1465903
G02055	SAMEA3715427 ERR1465732
G02056	SAMEA3715428 ERR1465904
G02057	SAMEA3715494 ERR1465905
G02058	SAMEA3715495 ERR1465764
G02059	SAMEA3715496 ERR1465765
G02061	SAMEA3715461 ERR1465906
G02063	SAMEA3715463 ERR1465766
G02066	SAMEA3715498 ERR1465767
G02067	SAMEA3715499 ERR1465907
G02069	SAMEA3715501 ERR1465908
G02070	SAMEA3715502 ERR1367651
G02071	SAMEA3715503 ERR1367668
G02072	SAMEA3715504 ERR1465909
G02073	SAMEA3715505 ERR1465769
G02074	SAMEA3715506 ERR1465910
G02075	SAMEA3715507 ERR1465733
G02076	SAMEA3715508 ERR1367676
G02077	SAMEA3715509 ERR1465911
G02079	SAMEA3715511 ERR1465912
G02080	SAMEA3715512 ERR1465770
G02082	SAMEA3715514 ERR1465913
G02083	SAMEA3715515 ERR1465771
G02084	SAMEA3715516 ERR1465914
G02085	SAMEA3715517 ERR1465915
G02087	SAMEA3715434 ERR1465773
G02088	SAMEA3715435 ERR1367658
G02089	SAMEA3715436 ERR1465916
G02090	SAMEA3671607 ERR1199146
G02091	SAMEA3715437 ERR1465917
G02092	SAMEA3671605 ERR1199147
G02094	SAMEA3715520 ERR1465918
G02095	SAMEA3715521 ERR1465919
G02096	SAMEA3715522 ERR1465920
G02097	SAMEA3715523 ERR1465921
G02098	SAMEA3715524 ERR1465775
G02099	SAMEA3715525 ERR1367662
G02100	SAMEA3715526 ERR1465776
G02101	SAMEA3715527 ERR1465922
G02102	SAMEA3715528 ERR1465777
G02104	SAMEA3715530 ERR1465923
G02105	SAMEA3715531 ERR1465924
G02106	SAMEA3715532 ERR1465778
G02107	SAMEA3715533 ERR1465779
G02108	SAMEA3715534 ERR1465780
G02109	SAMEA3715535 ERR1465781
G02110	SAMEA3715536 ERR1465782
G02111	SAMEA3715537 ERR1465783
G02112	SAMEA3715538 ERR1465925
G02113	SAMEA3715539 ERR1465926
G02114	SAMEA3715540 ERR1465784
G02116	SAMEA3715542 ERR1465785
G02117	SAMEA3715543 ERR1367675
G02118	SAMEA3715544 ERR1465786
G02119	SAMEA3715545 ERR1465787
G02120	SAMEA3715546 ERR1465788
G02121	SAMEA3715547 ERR1465789
G02122	SAMEA3715548 ERR1367647
G02123	SAMEA3715549 ERR1465790
G02124	SAMEA3715550 ERR1465927
G02125	SAMEA3715551 ERR1465928
G02127	SAMEA3715552 ERR1465791
G02128	SAMEA3671617 ERR1199148
G02129	SAMEA3671612 ERR1199092
G02130	SAMEA3715553 ERR1367633
G02131	SAMEA3715554 ERR1367652
G02133	SAMEA3715556 ERR1465929
G02135	SAMEA3715558 ERR1367634
G02136	SAMEA3715559 ERR1465930
G02138	SAMEA3715561 ERR1367666
G02139	SAMEA3715562 ERR1465931
G02141	SAMEA3715564 ERR1465932
G02143	SAMEA3715430 ERR1465933
G02144	SAMEA3715431 ERR1465934
G02145	SAMEA3715432 ERR1465794
G02146	SAMEA3715433 ERR1465734
G02148	SAMEA3715566 ERR1465935
G02149	SAMEA3715567 ERR1367681
G02150	SAMEA3715568 ERR1367673
G02151	SAMEA3715569 ERR1367645
G02152	SAMEA3715570 ERR1465936
G02153	SAMEA3715571 ERR1465796
G02155	SAMEA3715573 ERR1465797
G02156	SAMEA3715574 ERR1465798
G02157	SAMEA3715575 ERR1465937
G02158	SAMEA3715576 ERR1367653
G02160	SAMEA3715578 ERR1465938
G02161	SAMEA3715579 ERR1367643
G02162	SAMEA3715580 ERR1465801
G02163	SAMEA3715581 ERR1367669
G02164	SAMEA3715582 ERR1465939
G02165	SAMEA3715583 ERR1465940
G02166	SAMEA3715584 ERR1367687
G02167	SAMEA3715438 ERR1465941
G02168	SAMEA3715439 ERR1367654
G02169	SAMEA3715440 ERR1367656
G02171	SAMEA3715442 ERR1465804
G02172	SAMEA3715585 ERR1465942
G02173	SAMEA3715586 ERR1465805
G02175	SAMEA3715588 ERR1465806
G02176	SAMEA3715589 ERR1465807
G02178	SAMEA3715591 ERR1465943
G02179	SAMEA3715592 ERR1465735
G02182	SAMEA3715595 ERR1465808
G02183	SAMEA3715596 ERR1367618
G02184	SAMEA3715597 ERR1465944
G02186	SAMEA3715599 ERR1465810
G02187	SAMEA3715600 ERR1465811
G02189	SAMEA3715602 ERR1465812
G02190	SAMEA3715603 ERR1465813
G02191	SAMEA3715604 ERR1465945
G02192	SAMEA3715605 ERR1465814
G02194	SAMEA3715607 ERR1367619
G02195	SAMEA3715608 ERR1465946
G02198	SAMEA3715611 ERR1465737
G02201	SAMEA3715614 ERR1465947
G02204	SAMEA3715617 ERR1465815
G02205	SAMEA3715618 ERR1465948
G02207	SAMEA3715620 ERR1465816
G02208	SAMEA3715621 ERR1465817
G02209	SAMEA3715622 ERR1465738
G02210	SAMEA3715623 ERR1465818
G02211	SAMEA3715624 ERR1465949
G02212	SAMEA3715625 ERR1465819
G02213	SAMEA3715626 ERR1367636
G02214	SAMEA3715627 ERR1465821
G02215	SAMEA3715628 ERR1465822
G02216	SAMEA3715629 ERR1367617
G02217	SAMEA3715630 ERR1465950
G02219	SAMEA3671458 ERR1193789
G02220	SAMEA3671459 ERR1193790
G02221	SAMEA3671460 ERR1193791
G02228	SAMEA3305054 ERR789235
G02389	SAMEA3671558 ERR1199149
G02390	SAMEA3715631 ERR1367623
G02393	SAMEA3715634 ERR1367611
G02395	SAMEA3715636 ERR1367613
G02399	SAMEA3715640 ERR1367648
G02400	SAMEA3715641 ERR1367646
G02413	SAMEA3715654 ERR1367637
G02417	SAMEA3715658 ERR1367641
G02421	SAMEA3715662 ERR1367667
G02429	SAMEA3715670 ERR1367615
G02453	SAMEA3715687 ERR1367628
G02467	SAMEA3715701 ERR1367625
G02468	SAMEA3715702 ERR1367649
G02472	SAMEA3715706 ERR1367631
G02473	SAMEA3715707 ERR1367622
G02487	SAMEA3715709 ERR1465824
G02488	SAMEA3715710 ERR1465739
G02489	SAMEA3715711 ERR1367638
G02490	SAMEA3715712 ERR1465951
G02492	SAMEA3715714 ERR1367626
G02493	SAMEA3715715 ERR1465825
G02494	SAMEA3715716 ERR1465952
G02496	SAMEA3715717 ERR1465953
G02497	SAMEA3671551 ERR1199150
G02499	SAMEA3715719 ERR1367677
G02500	SAMEA3715720 ERR1465826
G02501	SAMEA3671520 ERR1199151
G02502	SAMEA3715721 ERR1367657
G02505	SAMEA3715722 ERR1367635
G02510	SAMEA3715727 ERR1465740
G02513	SAMEA3715729 ERR1367632
G02514	SAMEA3715730 ERR1465954
G02516	SAMEA3671577 ERR1199152
G02517	SAMEA3715732 ERR1465955
G02519	SAMEA3715734 ERR1367614
G02520	SAMEA3715735 ERR1367640
G02521	SAMEA3715736 ERR1465956
G02522	SAMEA3715737 ERR1465957
G02523	SAMEA3715738 ERR1367610
G02524	SAMEA3715739 ERR1367621
G02526	SAMEA3715741 ERR1367627
G02527	SAMEA3715742 ERR1465958
G02528	SAMEA3715743 ERR1465959
G02530	SAMEA3671525 ERR1199153
G02532	SAMEA3715745 ERR1465960
G02533	SAMEA3715746 ERR1465741
G02534	SAMEA3715747 ERR1465961
G02535	SAMEA3715748 ERR1367629
G02536	SAMEA3715749 ERR1367663
G02537	SAMEA3715750 ERR1367630
G02555	SAMEA3715761 ERR1367616
G02574	SAMEA3715780 ERR1367624
G02579	SAMEA3715785 ERR1367620
G02678	SAMEA3305058 ERR789237
G02679	SAMEA3305056 ERR789238
G02699	SAMEA3715787 ERR1465962
G02713	SAMEA3715801 ERR1465742
G02714	SAMEA3715802 ERR1465963
G02716	SAMEA3715804 ERR1465829
G02717	SAMEA3715805 ERR1367660
G02718	SAMEA3715806 ERR1465831
G02719	SAMEA3715807 ERR1367655
G02721	SAMEA3715457 ERR1465964
G02723	SAMEA3715459 ERR1367650
G02822	SAMEA3305059 ERR789239
G03157	SAMN04276734 SRR3724811
G03158	SAMN04276698 SRR3724984
G03159	SAMN04276741 SRR3724960
G03160	SAMN04276719 SRR3724973
G03161	SAMN04276714 SRR3724676
G03162	SAMN04276692 SRR3724982
G03163	SAMN04276696 SRR3724972
G03164	SAMN04276702 SRR3724976
G03165	SAMN04276691 SRR3724983
G03167	SAMN04276652 SRR3724771
G03168	SAMN04276744 SRR3724966
G03169	SAMN04276653 SRR3724745
G03170	SAMN04276700 SRR3724679
G03171	SAMN04276654 SRR3724760
G03172	SAMN04276701 SRR3724948
G03173	SAMN04276735 SRR3724968
G03182	SAMN04276715 SRR3724978
G03183	SAMN04276655 SRR3724761
G03187	SAMN04276740 SRR3724672
G03189	SAMN04276688 SRR3724756
G03191	SAMN04276706 SRR3724970
G03192	SAMN04276656 SRR3724764
G03194	SAMN04276708 SRR3724673
G03195	SAMN04276710 SRR3724940
G03197	SAMN04276724 SRR3724981
G03198	SAMN04276709 SRR3724974
G03200	SAMN04276704 SRR3724943
G03201	SAMN04276695 SRR3724815
G03202	SAMN04276689 SRR3724747
G03203	SAMN04276717 SRR3724808
G03205	SAMN04276693 SRR3724656
G03206	SAMN04276660 SRR3724790
G03207	SAMN04276737 SRR3724804
G03208	SAMN04276694 SRR3724945
G03209	SAMN04276729 SRR3724969
G03210	SAMN04276745 SRR3724958
G03211	SAMN04276712 SRR3724979
G03214	SAMN04276732 SRR3724980
G03215	SAMN04276662 SRR3724744
G03216	SAMN04276731 SRR3724800
G03217	SAMN04276663 SRR3724788
G03218	SAMN04276664 SRR3724772
G03219	SAMN04276726 SRR3724959
G03220	SAMN04276713 SRR3724820
G03221	SAMN04276725 SRR3724797
G03223	SAMN04276666 SRR3724762
G03225	SAMN04276707 SRR3724939
G03228	SAMN04276670 SRR3724767
G03229	SAMN04276733 SRR3724953
G03231	SAMN04276728 SRR3724817
G03232	SAMN04276730 SRR3724946
G03233	SAMN04276718 SRR3724816
G03235	SAMN04276743 SRR3724671
G03236	SAMN04276687 SRR3724755
G03237	SAMN04276721 SRR3724809
G03240	SAMN04276672 SRR3724977
G03241	SAMN04276746 SRR3724678
G03243	SAMN04276674 SRR3724952
G03245	SAMN04276676 SRR3724655
G03249	SAMN04276736 SRR3724822
G03250	SAMN04276747 SRR3724967
G03446	SAMN04276678 SRR3724758
G03447	SAMN04276738 SRR3724949
G03735	SAMN00009845 ERR036194
G03737	SAMEA787741 ERR038738
G03739	SAMEA787708 ERR038740
G03740	SAMEA787715 ERR038748
G03741	SAMEA787714 ERR038749
G03742	SAMEA787729 ERR038750
G03829	SAMEA3504609 ERR1334053
G03927	SAMEA3671559 ERR1199143
G03928	SAMEA3671465 ERR1199130
G03929	SAMEA3671527 ERR1199097
G03930	SAMEA3671512 ERR1199131
G03931	SAMEA3671581 ERR1199145
G03932	SAMEA3671608 ERR1199125
G03933	SAMEA3671528 ERR1199137
G03936	SAMEA3671521 ERR1199135
G03938	SAMEA3671515 ERR1199133
G03939	SAMEA3671544 ERR1199142
G03940	SAMEA3671566 ERR1199144
G03941	SAMEA3671542 ERR1199141
G03942	SAMEA3671540 ERR1199140
G03943	SAMEA3671529 ERR1199138
G03947	SAMEA3671588 ERR1199116
G03948	SAMEA3671522 ERR1199136
G03951	SAMEA3671490 ERR1199095
G03952	SAMEA3671574 ERR1199114
G03953	SAMEA3671462 ERR1199129
G03956	SAMEA3671519 ERR1199134
G03959	SAMEA3671467 ERR1199094
G03961	SAMEA3671513 ERR1199132
G03966	SAMEA3671573 ERR1199113
G03971	SAMEA3671538 ERR1199104
G03973	SAMEA3671599 ERR1199122
G03975	SAMEA3671550 ERR1199107
G03976	SAMEA3671571 ERR1199111
G03977	SAMEA3671535 ERR1199102
G03980	SAMEA3671560 ERR1199109
G03983	SAMEA3671572 ERR1199112
G03987	SAMEA3671539 ERR1199105
G03988	SAMEA3671596 ERR1199121
G03992	SAMEA3671545 ERR1199106
G03994	SAMEA3671618 ERR1199128
G03996	SAMEA3671536 ERR1199103
G03999	SAMEA3671532 ERR1199100
G04001	SAMEA3671563 ERR1199110
G04003	SAMEA3671530 ERR1199098
G04008	SAMEA3671590 ERR1199118
G04009	SAMEA3671594 ERR1199120
G04010	SAMEA3671516 ERR1199096
G04017	SAMEA3671557 ERR1199108
G04018	SAMEA3671614 ERR1199126
G04022	SAMEA3671606 ERR1199124
G04025	SAMEA3671615 ERR1199127
G04026	SAMEA3671589 ERR1199117
G04027	SAMEA3671601 ERR1199123
G04028	SAMEA3671582 ERR1199115
G04030	SAMN04276755 SRR3724660
G04031	SAMN04276807 SRR3724950
G04032	SAMN04276787 SRR3724799
G04033	SAMN04276754 SRR3724807
G04034	SAMN04276767 SRR5535684
G04035	SAMN04276773 SRR3724956
G04037	SAMN04276818 SRR3724803
G04038	SAMN04276792 SRR3724818
G04039	SAMN04276800 SRR3724965
G04040	SAMN04276779 SRR3724819
G04041	SAMN04276748 SRR3724971
G04042	SAMN04276830 SRR3724928
G04043	SAMN04276822 SRR3724802
G04045	SAMN04276795 SRR3724669
G04046	SAMN04276825 SRR3724796
G04047	SAMN04276823 SRR3724941
G04048	SAMN04276836 SRR3724659
G04050	SAMN04276798 SRR3724667
G04051	SAMN04276806 SRR3724963
G04053	SAMN04276815 SRR3724929
G04055	SAMN04276824 SRR3724947
G04056	SAMN04276808 SRR3724661
G04057	SAMN04276757 SRR3724951
G04059	SAMN04276821 SRR3724795
G04061	SAMN04276799 SRR3724674
G04062	SAMN04276776 SRR3724680
G04063	SAMN04276831 SRR3724926
G04065	SAMN04276829 SRR3724961
G04066	SAMN04276753 SRR3724801
G04067	SAMN04276750 SRR3724742
G04068	SAMN04276751 SRR3724664
G04069	SAMN04276802 SRR3724944
G04070	SAMN04276820 SRR3724753
G04071	SAMN04276804 SRR3724810
G04072	SAMN04276810 SRR3724675
G04073	SAMN06251200 SRR5535716
G04074	SAMN04276749 SRR3724740
G04076	SAMN04276782 SRR3724813
G04077	SAMN04276778 SRR3724677
G04078	SAMN04276770 SRR3724927
G04079	SAMN04276780 SRR3724657
G04081	SAMN04276769 SRR3724955
G04082	SAMN04276763 SRR3724752
G04084	SAMN04276794 SRR3724954
G04086	SAMN04276765 SRR3724653
G04087	SAMN04276777 SRR3724942
G04089	SAMN04276774 SRR3724746
G04090	SAMN04276772 SRR3724750
G04092	SAMN04276775 SRR3724748
G04093	SAMN04276801 SRR3724988
G04094	SAMN04276813 SRR3724975
G04096	SAMN04276786 SRR3724987
G04097	SAMN04276809 SRR3725003
G04100	SAMN04276814 SRR3725002
G04102	SAMN04276766 SRR3725001
G04104	SAMN04276841 SRR3725004
G04109	SAMN04276826 SRR5535683
G04111	SAMN04276790 SRR3725012
G04113	SAMN04276832 SRR3725011
G04114	SAMN04276756 SRR3725013
G04116	SAMN04276768 SRR3725195
G04117	SAMN04276784 SRR3725016
G04118	SAMN04276842 SRR3725356
G04125	SAMN04276827 SRR3725655
G04126	SAMEA3491431 ERR970409
G04127	SAMEA3504605 ERR1334051
G04128	SAMEA3504603 ERR1334050
G04129	SAMEA3504595 ERR1334049
G04131	SAMEA3359918 ERR1215482
G04133	SAMEA3359916 ERR1215480
G04138	SAMEA1019083 ERR046750
G04139	SAMEA1018992 ERR046774
G04143	SAMEA1485230 ERR161044
G04144	SAMEA1485268 ERR161048
G04145	SAMEA1556837 ERR181980
G04146	SAMEA1569110 ERR212052
G04147	SAMEA1569365 ERR212091
G04148	SAMEA1707260 ERR229952
G04149	SAMEA1707404 ERR234675
G04150	SAMEA1707411 ERR234676
G04151	SAMEA1707222 ERR234682
G04153	SAMN02414848 SRR1162747 SRR1166866 SRR1165461 SRR1167144
G04155	SAMEA837978 ERR017778
G04156	SAMEA838051 ERR017782
G04157	SAMEA838032 ERR017796
G04162	SAMEA837980 ERR026636
G04163	SAMEA3359912 ERR1215478
G04164	SAMEA3359909 ERR1215477
G04165	SAMEA3359908 ERR1215476
G04167	SAMEA2297063 ERR400492
G04168	SAMEA2534584 ERR552345
G04169	SAMN04276805 SRR3724662
G04171	SAMN04276816 SRR3724998
G04316	SAMN04276679 SRR3724666
G04320	SAMN06251197 SRR5535719
G04322	SAMN04276683 SRR5535396
G04459	SAMEA1465943 ERR126599
G04460	SAMEA1465936 ERR126601
G04462	SAMEA1485487 ERR163970
G04463	SAMEA1485405 ERR163977
G04464	SAMEA1485303 ERR163979
G04465	SAMEA1485460 ERR164006
G04466	SAMEA1530899 ERR176541
G04467	SAMEA1530801 ERR176544
G04469	SAMEA1530732 ERR176553
G04472	SAMEA1556543 ERR181837
G04473	SAMEA1556830 ERR181981
G04475	SAMEA1556784 ERR182018
G04476	SAMEA1556869 ERR182025
G04477	SAMEA1556654 ERR182040
G04478	SAMEA1556688 ERR182041
G04479	SAMEA1556582 ERR182057
G04480	SAMEA1688488 ERR216919
G04481	SAMEA1688686 ERR221579
G04482	SAMEA2040665 ERR323075
G05010	SAMN04521938 SRR5535696
G05011	SAMN04522015 SRR3725725
G05012	SAMN04522025 SRR3725701
G05013	SAMN04522026 SRR3725700
G05014	SAMN04522017 SRR3725720
G05017	SAMN04522023 SRR3725715
G05018	SAMN04522031 SRR3725704
G05020	SAMN04522029 SRR3725697
G05021	SAMN04522028 SRR3725705
G05022	SAMN04522033 SRR3725707
G05024	SAMN04522013 SRR5535702
G05025	SAMN04521995 SRR3725703
G05026	SAMN04521996 SRR3725714
G05028	SAMN04521998 SRR3725712
G05032	SAMN04522002 SRR3725708
G05034	SAMN04522004 SRR3725719
G05035	SAMN04522005 SRR3725717
G05036	SAMN04522006 SRR3725718
G05037	SAMN04522007 SRR3725722
G05038	SAMN04522008 SRR3725711
G05039	SAMN04522024 SRR3725723
G05041	SAMN04522022 SRR3725699
G05043	SAMN04522011 SRR5535686
G05044	SAMN04522016 SRR3725721
G05045	SAMN04522027 SRR3725702
G05046	SAMN04521939 SRR3725364
G05047	SAMN04521940 SRR3725363
G05051	SAMN04521944 SRR3725676
G05052	SAMN04521945 SRR3725657
G05053	SAMN04521946 SRR3725673
G05054	SAMN04521947 SRR5535690
G05056	SAMN04521949 SRR3725665
G05058	SAMN04521951 SRR3725659
G05059	SAMN04521952 SRR5535773
G05061	SAMN04521954 SRR3725662
G05063	SAMN04521956 SRR3725660
G05064	SAMN04521957 SRR3725661
G05065	SAMN04521958 SRR3725669
G05067	SAMN04521960 SRR3725663
G05068	SAMN04521961 SRR3725666
G05069	SAMN04521962 SRR3725667
G05070	SAMN04521963 SRR3725670
G05071	SAMN04521964 SRR3725668
G05072	SAMN04521965 SRR3725672
G05074	SAMN04521967 SRR3725674
G05076	SAMN04521969 SRR3725671
G05077	SAMN04521970 SRR5535685
G05078	SAMN04521971 SRR3725677
G05079	SAMN04521972 SRR3725678
G05080	SAMN04521973 SRR3725679
G05081	SAMN04521974 SRR3725683
G05082	SAMN04521975 SRR3725680
G05083	SAMN04521976 SRR3725682
G05085	SAMN04521978 SRR3725684
G05087	SAMN04521980 SRR3725686
G05088	SAMN04521981 SRR3725687
G05089	SAMN04521982 SRR3725690
G05090	SAMN04521983 SRR3725688
G05091	SAMN04521984 SRR3725695
G05092	SAMN04521985 SRR5535695
G05093	SAMN04521986 SRR3725689
G05094	SAMN04521987 SRR5535776
G05095	SAMN04522009 SRR3725716
G05096	SAMN04521988 SRR3725710
G05097	SAMN04521989 SRR3725724
G05099	SAMN04521991 SRR3725713
G05100	SAMN04521992 SRR3725709
G05101	SAMN04521993 SRR3725694
G05102	SAMN04521994 SRR3725698
G05103	SAMN04522010 SRR3725706
G05114	SAMN04522048 SRR3732573
G05125	SAMN06251204 SRR5535720
G05127	SAMN04522057 SRR3732722
G05132	SAMN04522061 SRR3732720
G05138	SAMN04522068 SRR3732579
G05144	SAMN04522078 SRR3732723
G05146	SAMN06251205 SRR5535780
G05149	SAMN06251206 SRR5535717
G05150	SAMN04522098 SRR3732684
G05152	SAMN04522081 SRR3732705
G05156	SAMN04522085 SRR3732641
G05158	SAMN04522035 SRR3732696
G05165	SAMN04522097 SRR3732703
G05168	SAMN04522100 SRR3732725
G05169	SAMN04522114 SRR3732690
G05171	SAMN04522101 SRR3732695
G05172	SAMN04522102 SRR3732706
G05173	SAMN04522103 SRR3732715
G05174	SAMN04522104 SRR3732691
G05177	SAMN04522108 SRR3732698
G05178	SAMN04522106 SRR3732717
G05179	SAMN04522111 SRR3732707
G05181	SAMN04522112 SRR3732726
G05182	SAMN04522110 SRR3732694
G05187	SAMN04522118 SRR3732649
G05189	SAMN04522120 SRR3732682
G05190	SAMN04522121 SRR3732693
G05194	SAMN04522051 SRR3732724
G05317	SAMEA3401645 ERR894425
G05318	SAMEA3401646 ERR894426
G05331	SAMEA968215 ERR023731
G05332	SAMEA968216 ERR023732
G05333	SAMEA968087 ERR023739
G05334	SAMEA968078 ERR023740
G05338	SAMEA968112 ERR028622
G05339	SAMEA968114 ERR028624
G05340	SAMEA968113 ERR028625
G05341	SAMEA968110 ERR028626
G05342	SAMEA968109 ERR028627
G05363	SAMEA1016080 ERR067603
G05364	SAMEA1016201 ERR067616
G05365	SAMEA1016186 ERR067617
G05367	SAMEA1015935 ERR067670
G05368	SAMEA1016025 ERR067675
G05369	SAMEA1016075 ERR067697
G05370	SAMEA1016178 ERR067703
G05371	SAMEA1015988 ERR067730
G05372	SAMEA1016128 ERR067734
G05373	SAMEA1016104 ERR067751
G05374	SAMEA1019193 ERR072098
G05376	SAMEA1317618 ERR108137
G05377	SAMEA1317664 ERR108138
G05378	SAMEA1403977 ERR108444
G05379	SAMEA1403966 ERR108445
G05380	SAMEA1403940 ERR108449
G05381	SAMEA1403692 ERR108459
G05382	SAMEA1403584 ERR108461
G05384	SAMEA1403819 ERR108474
G05385	SAMEA1403802 ERR108476
G05386	SAMEA1403623 ERR108480
G05387	SAMEA1403609 ERR108482
G05395	SAMEA1465981 ERR126638
G05396	SAMEA1403981 ERR133800
G05397	SAMEA1403845 ERR133801
G05398	SAMEA1403594 ERR133818
G05399	SAMEA1403993 ERR133822
G05400	SAMEA1403679 ERR133832
G05401	SAMEA1403930 ERR133850
G05402	SAMEA1403604 ERR133870
G05403	SAMEA1403857 ERR133877
G05404	SAMEA1403852 ERR133878
G05405	SAMEA1403721 ERR133883
G05407	SAMEA1403805 ERR133942
G05408	SAMEA1403854 ERR133961
G05409	SAMEA1403883 ERR133965
G05410	SAMEA1403959 ERR133971
G05412	SAMEA1403870 ERR137202
G05413	SAMEA1403830 ERR137228
G05414	SAMEA1403992 ERR137256
G05415	SAMEA1403737 ERR137266
G05416	SAMEA1403651 ERR144559
G05417	SAMEA1403613 ERR144576
G05418	SAMEA1403622 ERR144578
G05420	SAMEA1469527 ERR158599
G05422	SAMEA1485440 ERR163957
G05423	SAMEA1485258 ERR163988
G05424	SAMEA1530838 ERR176530
G05426	SAMEA1530787 ERR176591
G05427	SAMEA1530762 ERR176613
G05428	SAMEA1530919 ERR176621
G05429	SAMEA1530923 ERR176647
G05433	SAMEA1530859 ERR176703
G05438	SAMEA1530714 ERR176786
G05439	SAMEA1530728 ERR176805
G05440	SAMEA1556729 ERR181697
G05441	SAMEA1556788 ERR181756
G05442	SAMEA1556751 ERR181781
G05443	SAMEA1556615 ERR181822
G05444	SAMEA1556810 ERR181823
G05446	SAMEA1556816 ERR181832
G05447	SAMEA1556626 ERR181882
G05449	SAMEA1556541 ERR181921
G05450	SAMEA1556880 ERR181958
G05451	SAMEA1556681 ERR181987
G05452	SAMEA1556879 ERR181988
G05453	SAMEA1569133 ERR190358
G05454	SAMEA1569297 ERR190366
G05455	SAMEA1569238 ERR190385
G05456	SAMEA1569355 ERR190395
G05457	SAMEA1569264 ERR190397
G05459	SAMEA1569252 ERR212059
G05461	SAMEA1569195 ERR212124
G05463	SAMEA1688611 ERR216912
G05464	SAMEA1688471 ERR216932
G05467	SAMEA1688557 ERR221559
G05468	SAMEA1707257 ERR227998
G05469	SAMEA1707529 ERR228008
G05470	SAMEA1707201 ERR228016
G05471	SAMEA1707221 ERR228021
G05472	SAMEA1707124 ERR228038
G05473	SAMEA1707182 ERR228044
G05475	SAMEA1707267 ERR229925
G05476	SAMEA1707552 ERR229932
G05477	SAMEA1707473 ERR229938
G05478	SAMEA1707380 ERR229941
G05479	SAMEA1707217 ERR229950
G05480	SAMEA1707442 ERR229954
G05481	SAMEA1707418 ERR229958
G05482	SAMEA1707406 ERR229959
G05483	SAMEA1707353 ERR229987
G05484	SAMEA1707504 ERR230003
G05485	SAMEA1707167 ERR234558
G05486	SAMEA1707332 ERR234580
G05487	SAMEA1707538 ERR234587
G05488	SAMEA1707198 ERR234631
G05489	SAMEA1707521 ERR234634
G05490	SAMEA1707518 ERR234636
G05491	SAMEA1707246 ERR234684
G05497	SAMEA1708249 ERR245816
G05498	SAMEA1706704 ERR257880
G05499	SAMEA2072270 ERR275218
G05514	SAMEA2042181 ERR323088
G05516	SAMEA2040754 ERR323110
G05522	SAMEA2267012 ERR473307
G05525	SAMEA2267056 ERR473351
G05526	SAMEA2267074 ERR473369
G05527	SAMEA2533361 ERR550641
G05530	SAMEA2661021 ERR736847
G05532	SAMEA2661027 ERR736853
G05537	SAMEA2661047 ERR736873
G05540	SAMEA3231540 ERR757167
G05541	SAMEA3401639 ERR894419
G05542	SAMEA3401640 ERR894420
G05543	SAMEA3401641 ERR894421
G05544	SAMEA3401643 ERR894423
G05545	SAMEA3401644 ERR894424
G05546	SAMEA1403967 ERR108424
G05547	SAMEA1403888 ERR108427
G05548	SAMEA1403702 ERR108432
G05549	SAMEA1403991 ERR108442
G05550	SAMEA1403948 ERR108448
G05551	SAMEA1403859 ERR108457
G05552	SAMEA1403577 ERR108460
G05553	SAMEA1403597 ERR108463
G05554	SAMEA1403619 ERR108466
G05555	SAMEA1403633 ERR108468
G05556	SAMEA1403836 ERR108478
G05557	SAMEA1403949 ERR108504
G05558	SAMEA1403621 ERR108508
G05559	SAMEA3401635 ERR894415
G05560	SAMEA3401636 ERR894416
G05561	SAMEA3401637 ERR894417
G05562	SAMEA3401638 ERR894418
G05563	SAMEA3401652 ERR894432
G05564	SAMEA3401653 ERR894433
G05565	SAMEA3401654 ERR894434
G05566	SAMEA3401655 ERR894435
G05567	SAMEA3401656 ERR894436
G05568	SAMEA3401657 ERR894437
G05569	SAMEA3401658 ERR894438
G05570	SAMEA3401659 ERR894439
G05643	SAMEA838047 ERR017800
G05645	SAMEA968161 ERR023729
G05647	SAMEA968158 ERR023734
G05649	SAMEA968083 ERR023736
G05650	SAMEA968088 ERR023737
G05651	SAMEA968086 ERR023738
G05657	SAMEA837994 ERR027466
G05658	SAMEA837985 ERR027469
G05659	SAMEA968132 ERR028621
G05660	SAMEA968129 ERR029201
G05661	SAMEA968155 ERR029202
G05662	SAMEA968156 ERR029211
G05685	SAMEA787704 ERR038742
G05686	SAMEA787724 ERR038747
G05740	SAMEA1019182 ERR046909
G05754	SAMEA1019327 ERR046956
G05766	SAMEA1016157 ERR047886
G05767	SAMEA1015946 ERR047891
G05768	SAMEA1015958 ERR067579
G05769	SAMEA1016158 ERR067602
G05770	SAMEA1015944 ERR067614
G05771	SAMEA1016114 ERR067640
G05772	SAMEA1016005 ERR067666
G05773	SAMEA1016043 ERR067676
G05774	SAMEA1015936 ERR067678
G05775	SAMEA1015954 ERR067680
G05776	SAMEA1015975 ERR067682
G05777	SAMEA1016190 ERR067685
G05778	SAMEA1016161 ERR067708
G05779	SAMEA1015980 ERR067719
G05780	SAMEA1016000 ERR067726
G05781	SAMEA1016072 ERR067735
G05782	SAMEA1016184 ERR067756
G05783	SAMEA1016090 ERR067763
G05784	SAMEA1019173 ERR072013
G05785	SAMEA1019104 ERR072015
G05786	SAMEA1019127 ERR072018
G05798	SAMEA1018970 ERR072082
G05799	SAMEA1019284 ERR072083
G05800	SAMEA1019117 ERR072093
G05801	SAMEA1019070 ERR072105
G05802	SAMEA1317637 ERR108141
G05803	SAMEA1317627 ERR108142
G05804	SAMEA1317632 ERR108157
G05805	SAMEA1317651 ERR108158
G05806	SAMEA1465946 ERR126610
G05807	SAMEA1465944 ERR126611
G05808	SAMEA1465952 ERR126635
G05809	SAMEA1403803 ERR133803
G05810	SAMEA1403897 ERR133807
G05811	SAMEA1403908 ERR133808
G05812	SAMEA1403624 ERR133813
G05813	SAMEA1403629 ERR133817
G05814	SAMEA1403866 ERR133828
G05815	SAMEA1403925 ERR133830
G05816	SAMEA1403694 ERR133835
G05817	SAMEA1403709 ERR133836
G05818	SAMEA1404007 ERR133841
G05819	SAMEA1403761 ERR133857
G05820	SAMEA1403582 ERR133864
G05821	SAMEA1403735 ERR133881
G05822	SAMEA1403968 ERR133893
G05823	SAMEA1403701 ERR133905
G05824	SAMEA1403727 ERR133909
G05825	SAMEA1403768 ERR133934
G05827	SAMEA1403734 ERR133939
G05828	SAMEA1403890 ERR133964
G05830	SAMEA1403589 ERR133980
G05831	SAMEA1403777 ERR133989
G05832	SAMEA1403667 ERR137191
G05833	SAMEA1403941 ERR137197
G05835	SAMEA1403559 ERR137213
G05836	SAMEA1403612 ERR137238
G05837	SAMEA1403762 ERR137261
G05838	SAMEA1403811 ERR144546
G05839	SAMEA1403639 ERR144557
G05840	SAMEA1403813 ERR144585
G05841	SAMEA1403801 ERR144587
G05842	SAMEA1403825 ERR144592
G05844	SAMEA1403556 ERR144629
G05845	SAMEA1469486 ERR158571
G05847	SAMEA1485243 ERR161042
G05848	SAMEA1485427 ERR161052
G05849	SAMEA1485458 ERR161055
G05850	SAMEA1485426 ERR161066
G05851	SAMEA1485344 ERR161067
G05852	SAMEA1485351 ERR161093
G05853	SAMEA1485304 ERR161110
G05854	SAMEA1485403 ERR161113
G05855	SAMEA1485453 ERR161116
G05856	SAMEA1485468 ERR161117
G05857	SAMEA1485428 ERR161136
G05858	SAMEA1485312 ERR161142
G05859	SAMEA1485348 ERR161159
G05860	SAMEA1485399 ERR161171
G05861	SAMEA1485495 ERR161196
G05862	SAMEA1485281 ERR163969
G05863	SAMEA1485451 ERR163991
G05864	SAMEA1485280 ERR163993
G05865	SAMEA1485516 ERR164007
G05866	SAMEA1523375 ERR171137
G05867	SAMEA1523385 ERR171139
G05870	SAMEA1523361 ERR171143
G05871	SAMEA1523377 ERR171146
G05872	SAMEA1523388 ERR171147
G05873	SAMEA1523387 ERR171152
G05874	SAMEA1523384 ERR171153
G05875	SAMEA1530869 ERR176449
G05876	SAMEA1530630 ERR176457
G05877	SAMEA1530688 ERR176488
G05878	SAMEA1530847 ERR176529
G05879	SAMEA1530811 ERR176537
G05880	SAMEA1530785 ERR176538
G05881	SAMEA1530864 ERR176579
G05882	SAMEA1530702 ERR176585
G05883	SAMEA1530749 ERR176586
G05884	SAMEA1530786 ERR176590
G05885	SAMEA1530648 ERR176594
G05886	SAMEA1530875 ERR176598
G05887	SAMEA1530657 ERR176608
G05888	SAMEA1530764 ERR176619
G05889	SAMEA1530781 ERR176625
G05890	SAMEA1530963 ERR176636
G05891	SAMEA1530645 ERR176707
G05892	SAMEA1530928 ERR176724
G05893	SAMEA1530770 ERR176733
G05894	SAMEA1530922 ERR176756
G05895	SAMEA1530837 ERR176761
G05896	SAMEA1530681 ERR176762
G05897	SAMEA1530744 ERR176768
G05898	SAMEA1530944 ERR176776
G05900	SAMEA1530903 ERR176792
G05901	SAMEA1530828 ERR176804
G05902	SAMEA1530774 ERR176808
G05903	SAMEA1530789 ERR176811
G05904	SAMEA1530605 ERR176824
G05905	SAMEA1530741 ERR176829
G05906	SAMEA1556574 ERR181679
G05907	SAMEA1556783 ERR181776
G05908	SAMEA1556583 ERR181826
G05909	SAMEA1556508 ERR181890
G05910	SAMEA1556585 ERR181901
G05911	SAMEA1556624 ERR181903
G05912	SAMEA1556521 ERR181942
G05913	SAMEA1556870 ERR181964
G05914	SAMEA1556862 ERR181967
G05915	SAMEA1556635 ERR181968
G05916	SAMEA1556617 ERR181972
G05917	SAMEA1556596 ERR182048
G05918	SAMEA1556800 ERR182050
G05919	SAMEA1556757 ERR182051
G05920	SAMEA1569293 ERR190329
G05922	SAMEA1569334 ERR190375
G05923	SAMEA1569147 ERR190376
G05924	SAMEA1569350 ERR190380
G05925	SAMEA1569340 ERR190381
G05926	SAMEA1569245 ERR190388
G05927	SAMEA1569162 ERR190392
G05928	SAMEA1569358 ERR190396
G05929	SAMEA1569216 ERR211994
G05930	SAMEA1569213 ERR211995
G05931	SAMEA1569176 ERR212015
G05932	SAMEA1569158 ERR212020
G05933	SAMEA1569111 ERR212025
G05934	SAMEA1569263 ERR212030
G05935	SAMEA1569247 ERR212036
G05936	SAMEA1569342 ERR212046
G05937	SAMEA1569338 ERR212047
G05938	SAMEA1569143 ERR212076
G05939	SAMEA1569197 ERR212082
G05940	SAMEA1569279 ERR212143
G05941	SAMEA1569160 ERR212158
G05942	SAMEA1688530 ERR216923
G05943	SAMEA1688536 ERR216928
G05944	SAMEA1688497 ERR216935
G05945	SAMEA1688484 ERR216936
G05946	SAMEA1688603 ERR216945
G05947	SAMEA1688540 ERR216974
G05949	SAMEA1688687 ERR221527
G05950	SAMEA1688649 ERR221535
G05951	SAMEA1688638 ERR221543
G05952	SAMEA1688620 ERR221547
G05953	SAMEA1688587 ERR221595
G05955	SAMEA1688598 ERR221645
G05956	SAMEA1688602 ERR221646
G05959	SAMEA1707142 ERR227994
G05960	SAMEA1707313 ERR228000
G05961	SAMEA1707231 ERR228023
G05962	SAMEA1707519 ERR228035
G05963	SAMEA1707302 ERR228047
G05964	SAMEA1707288 ERR228055
G05965	SAMEA1707169 ERR228057
G05966	SAMEA1707121 ERR228063
G05967	SAMEA1707135 ERR228065
G05968	SAMEA1707470 ERR229937
G05969	SAMEA1707250 ERR229942
G05970	SAMEA1707208 ERR229948
G05971	SAMEA1707458 ERR229956
G05972	SAMEA1707512 ERR229963
G05973	SAMEA1707482 ERR229967
G05974	SAMEA1707393 ERR229990
G05975	SAMEA1707274 ERR229991
G05976	SAMEA1707530 ERR230001
G05977	SAMEA1707347 ERR234578
G05978	SAMEA1707375 ERR234592
G05979	SAMEA1707308 ERR234599
G05980	SAMEA1707164 ERR234625
G05982	SAMEA1707480 ERR234694
G05983	SAMEA1707498 ERR234696
G05984	SAMEA1707514 ERR234699
G06009	SAMEA2072820 ERR275181
G06010	SAMEA2072435 ERR275236
G06011	SAMEA2042177 ERR323076
G06012	SAMEA2042186 ERR323103
G06013	SAMEA2156253 ERR403231
G06014	SAMEA2144579 ERR403260
G06024	SAMEA2267035 ERR473330
G06025	SAMEA2267052 ERR473347
G06027	SAMEA3139841 ERR688030
G06028	SAMEA3139852 ERR688041
G06029	SAMEA3139854 ERR688043
G06030	SAMEA2661014 ERR736840
G06032	SAMEA3401632 ERR894412
G06033	SAMEA3401633 ERR894413
G06034	SAMEA3401634 ERR894414
G06035	SAMEA3401660 ERR894440
G06036	SAMEA3401661 ERR894441
G06037	SAMEA3401662 ERR894442
G06038	SAMEA3401663 ERR894443
G06039	SAMEA3401664 ERR894444
G06041	SAMN00013173 SRR024051
G06042	SAMN00013132 SRR024052
G06043	SAMN00013174 SRR024053
G06044	SAMN00013175 SRR024054
G06045	SAMN00013176 SRR024055
G06046	SAMN00013177 SRR024056
G06321	SAMEA1016039 ERR067696
G06322	SAMEA1404012 ERR117454
G06323	SAMEA1707118 ERR234632
G06324	SAMEA1469509 ERR158608
G06325	SAMEA1404027 ERR117456
G06326	SAMEA1403641 ERR133815
G06327	SAMEA1403693 ERR108514
G06328	SAMEA1469515 ERR158589
G06329	SAMEA1015957 ERR067667
G06330	SAMEA1016196 ERR067644
G06331	SAMEA1707242 ERR234600
G06332	SAMEA1707137 ERR234662
G06333	SAMEA1016078 ERR067588
G06334	SAMEA1707543 ERR234584
G06335	SAMEA1707397 ERR229920
G06336	SAMEA1707279 ERR229926
G06337	SAMEA1403785 ERR144596
G06338	SAMEA1403893 ERR133966
G06339	SAMEA1016185 ERR067705
G06340	SAMEA1403932 ERR144608
G06341	SAMEA1016044 ERR067713
G06342	SAMEA1707435 ERR229915
G06343	SAMEA1403753 ERR137264
G06344	SAMEA1403783 ERR144622
G06345	SAMEA1403879 ERR133963
G06346	SAMEA1403837 ERR133856
G06347	SAMEA1403850 ERR133924
G06348	SAMEA1403841 ERR108479
G06349	SAMEA1469492 ERR158572
G06350	SAMEA1403580 ERR137216
G06351	SAMEA1403957 ERR137195
G06352	SAMEA1707379 ERR234617
G06353	SAMEA1707203 ERR229970
G06354	SAMEA1403782 ERR133932
G06355	SAMEA1016172 ERR067686
G06356	SAMEA1707162 ERR234690
G06357	SAMEA1403705 ERR144572
G06358	SAMEA1403936 ERR108500
G06359	SAMEA1403860 ERR144616
G06360	SAMEA1707237 ERR227999
G06361	SAMEA1403953 ERR144606
G06362	SAMEA1403645 ERR144558
G06363	SAMEA1469490 ERR158570
G06364	SAMEA1707286 ERR234575
G06365	SAMEA1016109 ERR067622
G06366	SAMEA1403988 ERR137277
G06367	SAMEA1016124 ERR067761
G06368	SAMEA1015962 ERR067653
G06369	SAMEA1404004 ERR137223
G06370	SAMEA1403960 ERR137252
G06371	SAMEA1469511 ERR158609
G06372	SAMEA1707253 ERR234658
G06486	SAMEA2533363 ERR550643 ERR550644
G06487	SAMEA2533372 ERR550658 ERR550659
G06488	SAMEA2533380 ERR550670
G06489	SAMEA2533423 ERR550724
G06490	SAMEA2533434 ERR550738
G06491	SAMEA2533435 ERR550739
G06492	SAMEA2533463 ERR550777 ERR550778 ERR550779
G06493	SAMEA2533465 ERR550782 ERR550783
G06494	SAMEA2533542 ERR550887
G06495	SAMEA2533555 ERR550910
G06496	SAMEA2533569 ERR550927
G06497	SAMEA2533580 ERR550940 ERR550941
G06498	SAMEA2533583 ERR550946 ERR550947
G06499	SAMEA2533593 ERR550957
G06500	SAMEA2533609 ERR550984
G06501	SAMEA2533628 ERR551007
G06502	SAMEA2533675 ERR551071
G06503	SAMEA2533682 ERR551079
G06504	SAMEA2533688 ERR551086
G06505	SAMEA2533692 ERR551090
G06506	SAMEA2533740 ERR551155 ERR551156
G06507	SAMEA2533743 ERR551159
G06508	SAMEA2533751 ERR551167 ERR551168
G06509	SAMEA2533759 ERR551184 ERR551185
G06510	SAMEA2533772 ERR551201
G06511	SAMEA2533777 ERR551212
G06512	SAMEA2533779 ERR551214
G06513	SAMEA2533789 ERR551225
G06514	SAMEA2533840 ERR551293
G06515	SAMEA2533849 ERR551305
G06516	SAMEA2533850 ERR551311
G06517	SAMEA2533887 ERR551360 ERR551361 ERR551362
G06518	SAMEA2533893 ERR551369 ERR551370
G06519	SAMEA2533923 ERR551412
G06520	SAMEA2533982 ERR551494
G06521	SAMEA2533997 ERR551520
G06522	SAMEA2534018 ERR551549
G06523	SAMEA2534023 ERR551554
G06524	SAMEA2534025 ERR551556 ERR551557 ERR551558
G06525	SAMEA2534036 ERR551572
G06526	SAMEA2534040 ERR551575
G06527	SAMEA2534085 ERR551636
G06528	SAMEA2534086 ERR551638
G06529	SAMEA2534112 ERR551680 ERR551681
G06530	SAMEA2534120 ERR551688
G06531	SAMEA2534126 ERR551693 ERR551694
G06532	SAMEA2534182 ERR551772
G06533	SAMEA2534205 ERR551804 ERR551805 ERR551806
G06534	SAMEA2534216 ERR551821 ERR551822
G06535	SAMEA2534241 ERR551854 ERR551855
G06536	SAMEA2534262 ERR551879
G06537	SAMEA2534295 ERR551927 ERR551928
G06538	SAMEA2534297 ERR551930
G06539	SAMEA2534301 ERR551934
G06540	SAMEA2534307 ERR551943 ERR551944 ERR551945
G06541	SAMEA2534314 ERR551956 ERR551957
G06542	SAMEA2534329 ERR551977 ERR551978
G06543	SAMEA2534330 ERR551979 ERR551980 ERR551981 ERR551982 ERR551983
G06544	SAMEA2534335 ERR551990
G06545	SAMEA2534405 ERR552090
G06546	SAMEA2534433 ERR552130
G06547	SAMEA2534438 ERR552136
G06548	SAMEA2534441 ERR552141
G06549	SAMEA2534464 ERR552177
G06550	SAMEA2534474 ERR552190
G06551	SAMEA2534477 ERR552194
G06552	SAMEA2534492 ERR552219
G06553	SAMEA2534570 ERR552331
G06554	SAMEA2534593 ERR552358
G06555	SAMEA2534642 ERR552429
G06556	SAMEA2534653 ERR552444 ERR552445
G06557	SAMEA2534676 ERR552479
G06558	SAMEA2534677 ERR552482
G06559	SAMEA2534687 ERR552493 ERR552494
G06560	SAMEA2534726 ERR552549 ERR552550
G06561	SAMEA2534730 ERR552555
G06562	SAMEA2534744 ERR552580
G06563	SAMEA2534809 ERR552668 ERR552669 ERR552670 ERR552671
G06564	SAMEA2534823 ERR552689 ERR552690
G06565	SAMEA2534866 ERR552743
G06566	SAMEA2534880 ERR552755
G06567	SAMEA2534884 ERR552760
G06568	SAMEA2534904 ERR552787
G06569	SAMEA2534935 ERR552830
G06570	SAMEA2534942 ERR552838
G06571	SAMEA2534985 ERR552894 ERR552895
G06572	SAMEA2534992 ERR552907
G06573	SAMEA2534993 ERR552910 ERR552911
G06574	SAMEA2534994 ERR552912
G06575	SAMEA2535016 ERR552939 ERR552940
G06576	SAMEA2535025 ERR552949
G06577	SAMEA2535029 ERR552954
G06578	SAMEA2535113 ERR553068
G06579	SAMEA2535125 ERR553081 ERR553082
G06580	SAMEA2535126 ERR553086
G06581	SAMEA2535134 ERR553098
G06582	SAMEA2535142 ERR553107
G06583	SAMEA2535152 ERR553116
G06584	SAMEA2535166 ERR553139
G06585	SAMEA2535180 ERR553156 ERR553157
G06586	SAMEA2535188 ERR553171
G06587	SAMEA2535236 ERR553237
G06588	SAMEA2535248 ERR553251
G06589	SAMEA2535265 ERR553274 ERR553275
G06590	SAMEA2535268 ERR553277
G06591	SAMEA2535280 ERR553291
G06592	SAMEA2535290 ERR553303 ERR553304
G06593	SAMEA2535298 ERR553313
G06594	SAMEA2535307 ERR553324
G06595	SAMEA2533862 ERR619080
G06596	SAMEA1465983 ERR124646
G06597	SAMEA1556507 ERR181918
G06598	SAMEA1688531 ERR221634
G06599	SAMEA1530678 ERR176606
G06600	SAMEA1688617 ERR221545
G06602	SAMEA1688646 ERR216961
G06603	SAMEA1569186 ERR212014
G06606	SAMEA1485257 ERR163959
G06607	SAMEA1556629 ERR181965
G06608	SAMEA1688616 ERR221544
G06609	SAMEA1688668 ERR221631
G06610	SAMEA1569175 ERR212120
G06611	SAMEA1688623 ERR221655
G06613	SAMEA1569220 ERR190386
G06614	SAMEA1688625 ERR221658
G06615	SAMEA1688671 ERR221633
G06616	SAMEA1556674 ERR181916
G06618	SAMEA1530843 ERR176641
G06619	SAMEA1556711 ERR181905
G06620	SAMEA1688591 ERR216963
G06622	SAMEA1556737 ERR181870
G06623	SAMEA1688660 ERR221538
G06624	SAMEA1688697 ERR221574
G06625	SAMEA1688554 ERR221558
G06626	SAMEA1556542 ERR181941
G06627	SAMEA1569322 ERR212145
G06628	SAMEA1556531 ERR181769
G06629	SAMEA2660982 ERR736808
G06630	SAMEA1530733 ERR176794
G06631	SAMEA1530615 ERR176759
G06632	SAMEA1688669 ERR221630
G06633	SAMEA2040760 ERR323119
G06634	SAMEA1569183 ERR212013
G06635	SAMEA1556692 ERR181722
G06636	SAMEA1569189 ERR212081
G06637	SAMEA1556748 ERR181828
G06638	SAMEA1688656 ERR216956
G06639	SAMEA1569316 ERR212037
G06640	SAMEA1556736 ERR181696
G06641	SAMEA1569125 ERR190363
G06642	SAMEA1569273 ERR190401
G06643	SAMEA1688483 ERR221573
G06644	SAMEA1530914 ERR176718
G06646	SAMEA1688577 ERR216966
G06647	SAMEA1569301 ERR190368
G06648	SAMEA1688521 ERR221584
G06649	SAMEA1688594 ERR221553
G06650	SAMEA1688651 ERR216958
G06652	SAMEA2267009 ERR473304
G06653	SAMEA2660979 ERR736805
G06654	SAMEA1569348 ERR190378
G06655	SAMEA1688666 ERR221628
G06656	SAMEA1569205 ERR212126
G06657	SAMEA1688590 ERR216962
G06658	SAMEA1688482 ERR221572
G06659	SAMEA1569224 ERR212104
G06660	SAMEA1688665 ERR221629
G06661	SAMEA1530627 ERR176611
G06662	SAMEA1569138 ERR190369
G06664	SAMEA2266988 ERR473283
G06665	SAMEA1485502 ERR163990
G06666	SAMEA1688571 ERR221603
G06667	SAMEA1688632 ERR221542
G06668	SAMEA2267031 ERR473326
G06669	SAMEA1556779 ERR181866
G06671	SAMEA1556505 ERR181891
G06672	SAMEA1556792 ERR181960
G06673	SAMEA1530692 ERR176799
G06674	SAMEA1688695 ERR221524
G06676	SAMEA1556632 ERR181821
G06677	SAMEA1556680 ERR181898
G06678	SAMEA1465971 ERR126606
G06679	SAMEA1688636 ERR221605
G06795	SAMN02904601 SRR1510055
G06796	SAMN02894331 SRR1510043
G06797	SAMN02894337 SRR1510049
G06798	SAMN02904756 SRR1510056
G06799	SAMN02894303 SRR1510036
G06800	SAMN02894336 SRR1510048
G06801	SAMN02904803 SRR1510069
G06802	SAMN02904806 SRR1510072
G06803	SAMN02904758 SRR1510058
G06804	SAMN02894313 SRR1510040
G06805	SAMN02904600 SRR1510054
G06806	SAMN02904763 SRR1510061
G06808	SAMN02894340 SRR1510052
G06809	SAMN02894332 SRR1510044
G06810	SAMN02904797 SRR1510064
G06811	SAMN02894334 SRR1510046
G06812	SAMN02894338 SRR1510050
G06813	SAMN02904765 SRR1510063
G06814	SAMN02894306 SRR1510037
G06815	SAMN02904764 SRR1510062
G06816	SAMN02904804 SRR1510070
G06817	SAMN02894333 SRR1510045
G06818	SAMN02904805 SRR1510071
G06819	SAMN02894311 SRR1510038
G06820	SAMN02894341 SRR1510053
G06821	SAMN02894335 SRR1510047
G06822	SAMN02894312 SRR1510039
G06823	SAMN02904759 SRR1510059
G06824	SAMN02904801 SRR1510067
G06825	SAMN02894315 SRR1510042
G06826	SAMN02904757 SRR1510057
G06827	SAMN02904802 SRR1510068
G06828	SAMN02904798 SRR1510065
G07409	SAMN06251226 SRR5535785
G07410	SAMN06251221 SRR5535808
G07411	SAMN06251255 SRR5535862
G07412	SAMN06251250 SRR5535858
G07413	SAMN06251253 SRR5535855
G07414	SAMN06251256 SRR5535856
G07415	SAMN06251203 SRR5535718
G07416	SAMN06251243 SRR5535823
G07417	SAMN06251225 SRR5535809
G07422	SAMN06251222 SRR5535815
G07424	SAMN06251228 SRR5535811
G07425	SAMN06251223 SRR5535814
G07426	SAMN06251224 SRR5535816
G07427	SAMN06251207 SRR5535783
G07428	SAMN06251246 SRR5535827
G07430	SAMN06251247 SRR5535854
G07431	SAMN06251241 SRR5535829
G07432	SAMN06251230 SRR5535824
G07433	SAMN06251229 SRR5535810
G07434	SAMN06251233 SRR5535819
G07435	SAMN06251234 SRR5535859
G07436	SAMN06251236 SRR5535831
G07437	SAMN06251238 SRR5535826
G07438	SAMN06251242 SRR5535828
G07439	SAMN06251239 SRR5535860
G07440	SAMN06251244 SRR5535830
G07442	SAMN06251227 SRR5535822
G07443	SAMN06251252 SRR5535891
G07455	SAMN06251251 SRR5535857
G07456	SAMN06251254 SRR5535835
G07457	SAMN06251235 SRR5535833
G07459	SAMN06251245 SRR5535836
G07460	SAMN06251249 SRR5535837
G07461	SAMN06251202 SRR5535721
G07462	SAMN06251208 SRR5535787
G07463	SAMN06251209 SRR5535781
G07464	SAMN06251210 SRR5535779
G07465	SAMN06251211 SRR5535786
G07466	SAMN06251212 SRR5535820
G07467	SAMN06251213 SRR5535789
G07468	SAMN06251214 SRR5535812
G07469	SAMN06251215 SRR5535818
G07470	SAMN06251219 SRR5535817
G07471	SAMN06251220 SRR5535813
G07472	SAMN06251216 SRR5535788
G07473	SAMN06251217 SRR5535821
G07474	SAMN06251218 SRR5535784
G07479	SAMN06251201 SRR5535712
G07483	SAMN06251257 SRR5535892
G07484	SAMN06251258 SRR5535909
G07485	SAMN06251259 SRR5535911
G07490	SAMN06251199 SRR5535713
G07491	SAMN06251240 SRR5535834
G07492	SAMN06251248 SRR5535825
G07493	SAMN06251237 SRR5535832
G08357	SAMN06251280 SRR5535925
G08359	SAMN06251283 SRR5535927
G08360	SAMN06251284 SRR5535932
G08363	SAMN06251286 SRR5535930
G08364	SAMN06251287 SRR5535929
G08365	SAMN06251276 SRR5535923
G08366	SAMN06251277 SRR5535919
G08367	SAMN06251278 SRR5535921
G08368	SAMN06251262 SRR5535910
G08369	SAMN06251267 SRR5535920
G08370	SAMN06251193 SRR5535714
G08371	SAMN06251194 SRR5535722
G08372	SAMN06251195 SRR5535710
G08373	SAMN06251196 SRR5535700
G08374	SAMN06251274 SRR5535931
G08375	SAMN06251260 SRR5535907
G08376	SAMN06251273 SRR5535922
G08377	SAMN06251272 SRR5535914
G08378	SAMN06251261 SRR5535861
G08379	SAMN06251263 SRR5535917
G08380	SAMN06251271 SRR5535918
G08381	SAMN06251266 SRR5535915
G08382	SAMN06251275 SRR5535916
G08384	SAMN06251270 SRR5535912
G08385	SAMN06251268 SRR5535913
G08386	SAMN06251265 SRR5535924
G08387	SAMN06251264 SRR5535908
G08388	SAMEA3391657 ERR1023216
G08389	SAMEA3391658 ERR1023217
G08390	SAMEA3391659 ERR1023218
G08391	SAMEA3391660 ERR1023219
G08392	SAMEA3391661 ERR1023220
G08393	SAMEA3391662 ERR1023221
G08394	SAMEA3391663 ERR1023222
G08395	SAMEA3391664 ERR1023223
G08396	SAMEA3391665 ERR1023224
G08397	SAMEA3391666 ERR1023225
G08398	SAMEA3391667 ERR1023226
G08399	SAMEA3391668 ERR1023227
G08400	SAMEA3391669 ERR1023228
G08401	SAMEA3391670 ERR1023229
G08402	SAMEA3391671 ERR1023230
G08403	SAMEA3391672 ERR1023231
G08404	SAMEA3391673 ERR1023232
G08405	SAMEA3391674 ERR1023233
G08406	SAMEA3391675 ERR1023234
G08407	SAMEA3391676 ERR1023235
G08408	SAMEA3391677 ERR1023236
G08409	SAMEA3443747 ERR1023237
G08410	SAMEA3391678 ERR1023238
G08411	SAMEA3391679 ERR1023239
G08413	SAMEA3391681 ERR1023241
G08414	SAMEA3391682 ERR1023242
G08415	SAMEA3391683 ERR1023243
G08416	SAMEA3391684 ERR1023244
G08417	SAMEA3391685 ERR1023245
G08418	SAMEA3391686 ERR1023246
G08419	SAMEA3391687 ERR1023247
G08420	SAMEA3391688 ERR1023248
G08421	SAMEA3391689 ERR1023249
G08422	SAMEA3391690 ERR1023250
G08423	SAMEA3391691 ERR1023251
G08424	SAMEA3391692 ERR1023252
G08425	SAMEA3391693 ERR1023253
G08426	SAMEA3391694 ERR1023254
G08427	SAMEA3391695 ERR1023255
G08428	SAMEA3391696 ERR1023256
G08429	SAMEA3391697 ERR1023257
G08430	SAMEA3391698 ERR1023258
G08431	SAMEA3391699 ERR1023259
G08432	SAMEA3391700 ERR1023260
G08433	SAMEA3443748 ERR1023261
G08434	SAMEA3391701 ERR1023262
G08435	SAMEA3391702 ERR1023263
G08436	SAMEA3391703 ERR1023264
G08437	SAMEA3391704 ERR1023265
G08438	SAMEA3391705 ERR1023266
G08439	SAMEA3391706 ERR1023267
G08440	SAMEA3391707 ERR1023268
G08441	SAMEA3391708 ERR1023269
G08442	SAMEA3391709 ERR1023270
G08443	SAMEA3391710 ERR1023271
G08444	SAMEA3391711 ERR1023272
G08445	SAMEA3391712 ERR1023273
G08446	SAMEA3391713 ERR1023274
G08448	SAMEA3391715 ERR1023276
G08449	SAMEA3391716 ERR1023277
G08450	SAMEA3391717 ERR1023278
G08451	SAMEA3391718 ERR1023279
G08452	SAMEA3391719 ERR1023280
G08453	SAMEA3391720 ERR1023281
G08454	SAMEA3391721 ERR1023282
G08455	SAMEA3391722 ERR1023283
G08456	SAMEA3391723 ERR1023284
G08457	SAMEA3443749 ERR1023285
G08458	SAMEA3391724 ERR1023286
G08459	SAMEA3391725 ERR1023287
G08460	SAMEA3391726 ERR1023288
G08461	SAMEA3391727 ERR1023289
G08462	SAMEA3391728 ERR1023290
G08463	SAMEA3391729 ERR1023291
G08464	SAMEA3391730 ERR1023292
G08465	SAMEA3391731 ERR1023293
G08466	SAMEA3359865 ERR1082113
G08467	SAMEA3359866 ERR1082114
G08468	SAMEA3359867 ERR1082115
G08469	SAMEA3359868 ERR1082116
G08470	SAMEA3359869 ERR1082117
G08471	SAMEA3359871 ERR1082119
G08472	SAMEA3359872 ERR1082120
G08473	SAMEA3359874 ERR1082122
G08474	SAMEA3359875 ERR1082123
G08475	SAMEA3359876 ERR1082124
G08476	SAMEA3359877 ERR1082125
G08477	SAMEA3359880 ERR1082126
[truncated: 8,303 more rows]
