# Supplementary material for: Treemmer: a tool to reduce large phylogenetic datasets with minimal loss of diversity
Source: BMC Bioinformatics. 2018 May 2;19:164. doi: 10.1186/s12859-018-2164-8 (PMC5930393; doi:10.1186/s12859-018-2164-8)
Supplement: Supplementary file 3 — Table S2. Number of leaves per lineage in the complete and reduced MTB tree showed in Fig. 3 (TXT 174 bytes) [file 12859_2018_2164_MOESM3_ESM.txt]

Lineage	N_of_leaves_in_original_tree	N_of_leaves_in_pruned_tree_(95%_RTL)
L1	863	624
L2	1981	570
L3	1151	696
L4	5357	2595
L7	7	7
Maf+animal_clade	944	427
Total	10303	4919
